# Supplementary material for: Surface Effect of Nano-Roughened Yttria-Doped Zirconia on Salivary Protein Adhesion
Source: Materials (Basel). 2021 Oct 26;14(21):6412. doi: 10.3390/ma14216412 (PMC8585120; doi:10.3390/ma14216412)
Supplement: Supplementary file 1 [file materials-14-06412-s001.zip]

Archive with 1 entries (1 files):
- materials-1390779-supplementary.pdf
